# Supplementary material for: The evolution of insect visual opsin genes with specific consideration of the influence of ocelli and life history traits
Source: BMC Ecol Evol. 2022 Jan 7;22:2. doi: 10.1186/s12862-022-01960-8 (PMC8739693; doi:10.1186/s12862-022-01960-8)
Supplement: Supplementary file 1 — Additional file 1: Table S1. Visual opsins from online sources and literature used for phylogenetic analyses, including accession numbers and references. [file 12862_2022_1960_MOESM1_ESM.xlsx]

## Sheet: Sheet2
The evolution of insect visual opsin genes with specific consideration of the influence of ocelli and life history traits
Quentin Guignard, Jeremy D. Allison, Bernard Slippers
Supplementary material Table S1: Visual opsin from online sources and literature used for phylogenetic analyses, including accession numbers and references.
Class	Order	Species	Description	Accession number	Data base
Udeonychophora	Euonychophora	Euperipatoides rowelli	r opsin	JN661372	Genbank
Udeonychophora	Euonychophora	Epiperipatus cf. isthmicola	r opsin	JN661373	Genbank
Udeonychophora	Euonychophora	Phallocephale tallagandensis	r opsin	JQ780371	Genbank
Udeonychophora	Euonychophora	Eoperipatus sp.	r opsin	JQ780372	Genbank
Udeonychophora	Euonychophora	Ooperipatus hispidus	r opsin	JQ780373	Genbank
Insecta	Blattodea	Periplaneta americana	LWS pGO1	KP861985	Genbank
Insecta	Blattodea	Periplaneta americana	LWS pGO2	KP981367	Genbank
Insecta	Blattodea	Periplaneta americana	UVS pUVO	KP941115	Genbank
Insecta	Blattodea	Blattella germanica	LW1	BGER021300	OrthoDB
Insecta	Blattodea	Blattella germanica	UVS	BGER016259-PA	OrthoDB
Insecta	Blattodea	Blattella germanica	LW2	BGER021299-PA	OrthoDB
Insecta	Coleoptera	Acmaeodera diffusa female	LW1	KX118636	Genbank
Insecta	Coleoptera	Acmaeodera diffusa female	LW2	KX118637	Genbank
Insecta	Coleoptera	Acmaeodera diffusa female	UV1	KX118638	Genbank
Insecta	Coleoptera	Acmaeodera diffusa female	UV2	KX118639	Genbank
Insecta	Coleoptera	Acmaeodera diffusa male	LW1	KX118640	Genbank
Insecta	Coleoptera	Acmaeodera diffusa male	LW2	KX118641	Genbank
Insecta	Coleoptera	Acmaeodera diffusa male	UV1	KX118642	Genbank
Insecta	Coleoptera	Acmaeodera diffusa male	UV2	KX118643	Genbank
Insecta	Coleoptera	Agrilus planipennis female	LW1	KX118644	Genbank
Insecta	Coleoptera	Agrilus planipennis female	LW2	KX118645	Genbank
Insecta	Coleoptera	Agrilus planipennis female	UV1	KX118646	Genbank
Insecta	Coleoptera	Agrilus planipennis female	UV2	KX118647	Genbank
Insecta	Coleoptera	Agrilus planipennis male	LW1	KX118648	Genbank
Insecta	Coleoptera	Agrilus planipennis male	LW2	KX118649	Genbank
Insecta	Coleoptera	Agrilus planipennis male	LW3, partial CDS	KX118650	Genbank
Insecta	Coleoptera	Agrilus planipennis male	UV1	KX118651	Genbank
Insecta	Coleoptera	Agrilus planipennis male	UV2	KX118652	Genbank
Insecta	Coleoptera	Chrysobothris lateralis female	LW1	KX118657	Genbank
Insecta	Coleoptera	Chrysobothris lateralis female	LW2	KX118658	Genbank
Insecta	Coleoptera	Chrysobothris lateralis female	UV1	KX118659	Genbank
Insecta	Coleoptera	Chrysobothris lateralis female	UV2	KX118660	Genbank
Insecta	Coleoptera	Chrysobothris lateralis male	LW1	KX118653	Genbank
Insecta	Coleoptera	Chrysobothris lateralis male	LW2	KX118654	Genbank
Insecta	Coleoptera	Chrysobothris lateralis male	UV1, partial CDS	KX118655	Genbank
Insecta	Coleoptera	Chrysobothris lateralis male	UV2, partial CDS	KX118656	Genbank
Insecta	Coleoptera	Chrysochroa tonkinensis male	LW1	KX118661	Genbank
Insecta	Coleoptera	Chrysochroa tonkinensis male	LW2	KX118662	Genbank
Insecta	Coleoptera	Chrysochroa tonkinensis male	UV1	KX118663	Genbank
Insecta	Coleoptera	Chrysochroa tonkinensis male	UV2	KX118664	Genbank
Insecta	Coleoptera	Sphenoptera sp. female	LW1	KX118665	Genbank
Insecta	Coleoptera	Sphenoptera sp. female	LW2	KX118666	Genbank
Insecta	Coleoptera	Sphenoptera sp. female	UV1	KX118667	Genbank
Insecta	Coleoptera	Sphenoptera sp. female	UV2	KX118668	Genbank
Insecta	Coleoptera	Steraspis amplipennis female	LW1	KX118669	Genbank
Insecta	Coleoptera	Steraspis amplipennis female	LW2	KX118670	Genbank
Insecta	Coleoptera	Steraspis amplipennis female	UV1, partial CDS	KX118671	Genbank
Insecta	Coleoptera	Steraspis amplipennis female	UV2	KX118672	Genbank
Insecta	Coleoptera	Metrius contractus	LWS	APY20628.1	Genbank
Insecta	Coleoptera	Metrius contractus	UVS 2 partial	APY20627.1	Genbank
Insecta	Coleoptera	Metrius contractus	UVS 1 partial	APY20626.1	Genbank
Insecta	Coleoptera	Paussus spinicoxis	UVS	APY20644.1	Genbank
Insecta	Coleoptera	Paussus spinicoxis	LWS	APY20643.1	Genbank
Insecta	Coleoptera	Anorus arizonicus	LWS	APY20490.1	Genbank
Insecta	Coleoptera	Anorus arizonicus	UVS	APY20491.1	Genbank
Insecta	Coleoptera	Allodessus bistrigatus	LWS, partial CDS	KP219381	Genbank
Insecta	Coleoptera	Allodessus bistrigatus	UVS opsin, partial CDS	KP219384	Genbank
Insecta	Coleoptera	Limbodessus palmulaoides	LWS, partial CDS	KP219382	Genbank
Insecta	Coleoptera	Paroster nigroadumbratus	LWS, partial CDS	KP219380	Genbank
Insecta	Coleoptera	Paroster nigroadumbratus	UVS opsin, partial CDS	KP219383	Genbank
Insecta	Coleoptera	Thermonectus marmoratus	LWS	EU921225	Genbank
Insecta	Coleoptera	Thermonectus marmoratus	UV1	EU921226	Genbank
Insecta	Coleoptera	Thermonectus marmoratus	UV2	EU921227	Genbank
Insecta	Coleoptera	Luciola cruciata	LWS	AB300328	Genbank
Insecta	Coleoptera	Luciola cruciata	UVS	AB300329	Genbank
Insecta	Coleoptera	Tribolium castaneum	LWS	NM_001162519	Genbank
Insecta	Coleoptera	Tribolium castaneum	Predicted UVS opsin	XM_965251	Genbank
Insecta	Coleoptera	Nicrophorus vespilloides	LWS	XP_017784754.1	Genbank
Insecta	Coleoptera	Nicrophorus vespilloides	UVS	XP_017780168.1	Genbank
Insecta	Coleoptera	Aspisoma sp.	LWS	KR150954	Genbank
Insecta	Coleoptera	Aspisoma sp.	UVS	KR150965	Genbank
Insecta	Coleoptera	Bicellonycha wickershamorum	LWS	KR150955	Genbank
Insecta	Coleoptera	Bicellonycha wickershamorum	UVS	KR150966	Genbank
Insecta	Coleoptera	Ellychnia sp.	LWS	KR150956	Genbank
Insecta	Coleoptera	Ellychnia sp.	UV1	KR150967	Genbank
Insecta	Coleoptera	Micronaspis floridana	LWS	KR150957	Genbank
Insecta	Coleoptera	Micronaspis floridana	UVS	KR150968	Genbank
Insecta	Coleoptera	Microphotus sp.	UVS	KR150969	Genbank
Insecta	Coleoptera	Phausis reticulata	LWS	KR150958	Genbank
Insecta	Coleoptera	Phausis reticulata	UVS	KR150970	Genbank
Insecta	Coleoptera	Photinus marginellus	LWS	KR150959	Genbank
Insecta	Coleoptera	Photinus marginellus	UVS	KR150971	Genbank
Insecta	Coleoptera	Photinus pyralis	LWS	KR150960	Genbank
Insecta	Coleoptera	Photinus pyralis	UVS	KR150972	Genbank
Insecta	Coleoptera	Photuris sp. 1	LWS	KR150962	Genbank
Insecta	Coleoptera	Photuris sp. 1	UVS	KR150975	Genbank
Insecta	Coleoptera	Pyractomena dispersa	LWS	KR150963	Genbank
Insecta	Coleoptera	Pyractomena dispersa	UVS	KR150976	Genbank
Insecta	Coleoptera	Pyropyga nigricans	LWS	KR150964	Genbank
Insecta	Coleoptera	Pyropyga nigricans	UVS	KR150977	Genbank
Insecta	Diptera	Lucilia cuprina	LWS opsin Rh6	FF38_07655	Genbank
Insecta	Diptera	Lucilia cuprina	LWS opsin Rh1	FF38_13088	Genbank
Insecta	Diptera	Lucilia cuprina	LWS opsin Rh2	FF38_02731	Genbank
Insecta	Diptera	Lucilia cuprina	Rh5	XP_023298961.1	Genbank
Insecta	Diptera	Lucilia cuprina	Rh3	XP_023304937.1	Genbank
Insecta	Diptera	Polypedilum nubifer	LW1	Pn.13635	OrthoDB
Insecta	Diptera	Polypedilum nubifer	LW2	Pn.10665	OrthoDB
Insecta	Diptera	Polypedilum nubifer	Uvs	Pn.12594	OrthoDB
Insecta	Diptera	Polypedilum nubifer	SWS	Pn.02797	OrthoDB
Insecta	Diptera	Polypedilum vanderplanki	LW1	Pv.13139	Midgebase
Insecta	Diptera	Polypedilum vanderplanki	LW2	Pv.11329	Midgebase
Insecta	Diptera	Polypedilum vanderplanki	LW3	Pv.09140	Vectorbase
Insecta	Diptera	Polypedilum vanderplanki	LW4	Pv.06802	Vectorbase
Insecta	Diptera	Polypedilum vanderplanki	LW5	Pv.07911	Vectorbase
Insecta	Diptera	Polypedilum vanderplanki	SWS	Pv.13666	Vectorbase
Insecta	Diptera	Polypedilum vanderplanki	UVS	Pv.07686	Vectorbase
Insecta	Diptera	Phlebotomus papatasi	LWS	PPATMP004207	Vectorbase
Insecta	Diptera	Phlebotomus papatasi	UVS	PPAI012816-PA	Vectorbase
Insecta	Diptera	Aedes aegypti	LWS GPROP1	AAEL006498	Vectorbase
Insecta	Diptera	Aedes aegypti	LWS GPROP2	AAEL006259	Vectorbase
Insecta	Diptera	Aedes aegypti	LWS GPROP3	AAEL006484	Vectorbase
Insecta	Diptera	Aedes aegypti	LWS GPROP5	AAEL005625	Vectorbase
Insecta	Diptera	Aedes aegypti	LWS GPROP4	AAEL005621	Vectorbase
Insecta	Diptera	Aedes aegypti	LWS GPROP7	AAEL007389	Vectorbase
Insecta	Diptera	Aedes aegypti	SWS GPROP8	AAEL009615	Vectorbase
Insecta	Diptera	Aedes aegypti	UVS GPROP9	AAEL003035	Vectorbase
Insecta	Diptera	Anopheles albimanus	LW1	AALB009720	Vectorbase
Insecta	Diptera	Anopheles albimanus	SW1	AALB005671	Vectorbase
Insecta	Diptera	Anopheles albimanus	UVS	AALB007939	Vectorbase
Insecta	Diptera	Anopheles albimanus	LW2	AALB009412-PA	Vectorbase
Insecta	Diptera	Anopheles albimanus	LW3	AALB009403-PA	Vectorbase
Insecta	Diptera	Anopheles arabiensis	LW1	AARA001634	Vectorbase
Insecta	Diptera	Anopheles arabiensis	SW1	AARA003689	Vectorbase
Insecta	Diptera	Anopheles arabiensis	UV1	AARA007396	Vectorbase
Insecta	Diptera	Anopheles arabiensis	LW2	AARA015752	Vectorbase
Insecta	Diptera	Anopheles arabiensis	LW3	AARA015751	Vectorbase
Insecta	Diptera	Anopheles arabiensis	LW4	AARA004405	Vectorbase
Insecta	Diptera	Anopheles arabiensis	LW5	AARA016439-PA	Vectorbase
Insecta	Diptera	Anopheles atroparvus	UV1	AATE000714	Vectorbase
Insecta	Diptera	Anopheles atroparvus	SW1	AATE020073	Vectorbase
Insecta	Diptera	Anopheles atroparvus	LW1	AATE015126	Vectorbase
Insecta	Diptera	Anopheles atroparvus	LW1	AATE015876	Vectorbase
Insecta	Diptera	Anopheles christyi	LW1	ACHR004870	Vectorbase
Insecta	Diptera	Anopheles christyi	UV1	ACHR000520	Vectorbase
Insecta	Diptera	Anopheles coluzzii	LW3	ACOM036928	Vectorbase
Insecta	Diptera	Anopheles coluzzii	SW1	ACOM022374	Vectorbase
Insecta	Diptera	Anopheles coluzzii	UV1	ACOM024633	Vectorbase
Insecta	Diptera	Anopheles coluzzii	LW4	ACOM033717	Vectorbase
Insecta	Diptera	Anopheles coluzzii	LW1	ACOM033713	Vectorbase
Insecta	Diptera	Anopheles coluzzii	LW2	ACOM033718	Vectorbase
Insecta	Diptera	Anopheles culicifacies	LW1	ACUA015072	Vectorbase
Insecta	Diptera	Anopheles culicifacies	UV1	ACUA005793	Vectorbase
Insecta	Diptera	Anopheles culicifacies	SW1	ACUA020901	Vectorbase
Insecta	Diptera	Anopheles culicifacies	LW2	ACUA010175	Vectorbase
Insecta	Diptera	Anopheles darlingi	LW1	ADAC004274	Vectorbase
Insecta	Diptera	Anopheles darlingi	SW1	ADAC002343	Vectorbase
Insecta	Diptera	Anopheles darlingi	UV1	ADAC009361	Vectorbase
Insecta	Diptera	Anopheles darlingi	LW2	ADAC008710-PA	Vectorbase
Insecta	Diptera	Anopheles darlingi	LW3	ADAC008709	Vectorbase
Insecta	Diptera	Anopheles dirus	LW1	ADIR008448	Vectorbase
Insecta	Diptera	Anopheles dirus	UV1	ADIR003877	Vectorbase
Insecta	Diptera	Anopheles dirus	SW1	ADIR009291	Vectorbase
Insecta	Diptera	Anopheles dirus	LW2	ADIR010063-PA	Vectorbase
Insecta	Diptera	Anopheles dirus	LW3	ADIR010052-PA	Vectorbase
Insecta	Diptera	Anopheles epiroticus	LW1	AEPI003897	Vectorbase
Insecta	Diptera	Anopheles epiroticus	SW1	AEPI000631	Vectorbase
Insecta	Diptera	Anopheles epiroticus	UV1	AEPI005088	Vectorbase
Insecta	Diptera	Anopheles epiroticus	LW2	AEPI015396-PA	Vectorbase
Insecta	Diptera	Anopheles epiroticus	LW3	AEPI009478-PA	Vectorbase
Insecta	Diptera	Anopheles epiroticus	LW4	AEPI009477-PA	Vectorbase
Insecta	Diptera	Anopheles epiroticus	LW5	AEPI006944-PA	Vectorbase
Insecta	Diptera	Anopheles farauti	LW3	AFAF014109	Vectorbase
Insecta	Diptera	Anopheles farauti	UV1	AFAF007896	Vectorbase
Insecta	Diptera	Anopheles farauti	SW1	AFAF015873	Vectorbase
Insecta	Diptera	Anopheles farauti	LW2	AFAF009291	Vectorbase
Insecta	Diptera	Anopheles farauti	LW1	AFAF003843	Vectorbase
Insecta	Diptera	Anopheles farauti	LW4	AFAF021696-PA	Vectorbase
Insecta	Diptera	Anopheles farauti	LW5	AFAF019507-PA	Vectorbase
Insecta	Diptera	Anopheles funestus	LW1	AFUN003015	Vectorbase
Insecta	Diptera	Anopheles funestus	LW2	AFUN015927-PA	Vectorbase
Insecta	Diptera	Anopheles funestus	LW3	AFUN015928-PA	Vectorbase
Insecta	Diptera	Anopheles funestus	LW4	AFUN009231-PA	Vectorbase
Insecta	Diptera	Anopheles funestus	SW1	AFUN000077	Vectorbase
Insecta	Diptera	Anopheles funestus	UV1	AFUN008681	Vectorbase
Insecta	Diptera	Anopheles gambiae	SWS GPROP9	AGAP010089	Vectorbase
Insecta	Diptera	Anopheles gambiae	UVS GPROP8	AGAP006126	Vectorbase
Insecta	Diptera	Anopheles gambiae	LWS GPROP7	AGAP002462	Vectorbase
Insecta	Diptera	Anopheles gambiae	LWS GPROP5	AGAP001162	Vectorbase
Insecta	Diptera	Anopheles gambiae	LWS GPROP6	AGAP001161	Vectorbase
Insecta	Diptera	Anopheles gambiae	LWS GPROP3	AGAP012982	Vectorbase
Insecta	Diptera	Anopheles gambiae	LWS GPROP1	AGAP013149	Vectorbase
Insecta	Diptera	Anopheles gambiae	LWS GPROP4	AGAP012985	Vectorbase
Insecta	Diptera	Anopheles maculatus	LW1	AMAM003408	Vectorbase
Insecta	Diptera	Anopheles maculatus	UV1	AMAM006721	Vectorbase
Insecta	Diptera	Anopheles maculatus	SW1	AMAM012926	Vectorbase
Insecta	Diptera	Anopheles maculatus	LW3	AMAM020501	Vectorbase
Insecta	Diptera	Anopheles maculatus	LW2	AMAM007786	Vectorbase
Insecta	Diptera	Anopheles melas	LW1	AMEC011676	Vectorbase
Insecta	Diptera	Anopheles melas	UV1	AMEC004839	Vectorbase
Insecta	Diptera	Anopheles melas	LW2	AMEC002166	Vectorbase
Insecta	Diptera	Anopheles melas	LW3	AMEC017650	Vectorbase
Insecta	Diptera	Anopheles melas	SW1	AMEC011848	Vectorbase
Insecta	Diptera	Anopheles merus	LW1	AMEM009742	Vectorbase
Insecta	Diptera	Anopheles merus	SW1	AMEM008304	Vectorbase
Insecta	Diptera	Anopheles merus	UV1	AMEM011193	Vectorbase
Insecta	Diptera	Anopheles merus	LW4	AMEM001120	Vectorbase
Insecta	Diptera	Anopheles merus	LW5	AMEM019073-PA	Vectorbase
Insecta	Diptera	Anopheles merus	LW2	AMEM002290	Vectorbase
Insecta	Diptera	Anopheles merus	LW3	AMEM012628	Vectorbase
Insecta	Diptera	Anopheles minimus	SW1	AMIN006637	Vectorbase
Insecta	Diptera	Anopheles minimus	UV1	AMIN010687	Vectorbase
Insecta	Diptera	Anopheles minimus	LW3	AMIN015620	Vectorbase
Insecta	Diptera	Anopheles minimus	LW4	AMIN002733-PA	Vectorbase
Insecta	Diptera	Anopheles minimus	LW1	AMIN015621	Vectorbase
Insecta	Diptera	Anopheles minimus	LW2	AMIN015622	Vectorbase
Insecta	Diptera	Anopheles quadriannulatus	LWS	AQUA009493-PA	Vectorbase
Insecta	Diptera	Anopheles quadriannulatus	LW2	AQUA011615-PA	Vectorbase
Insecta	Diptera	Anopheles quadriannulatus	SWS	AQUA009190-PA	Vectorbase
Insecta	Diptera	Anopheles quadriannulatus	UVS	AQUA011676-PA	Vectorbase
Insecta	Diptera	Anopheles sinensis	LW5	ASIC021047	Vectorbase
Insecta	Diptera	Anopheles sinensis	UV1	ASIC009887	Vectorbase
Insecta	Diptera	Anopheles sinensis	SW1	ASIC010114	Vectorbase
Insecta	Diptera	Anopheles sinensis	LW4	ASIC011457	Vectorbase
Insecta	Diptera	Anopheles sinensis	LW1	ASIC011455	Vectorbase
Insecta	Diptera	Anopheles sinensis	LW2	ASIC011456	Vectorbase
Insecta	Diptera	Anopheles sinensis	LW3	ASIC011459	Vectorbase
Insecta	Diptera	Anopheles stephensi	LW1	ASTE008931	Vectorbase
Insecta	Diptera	Anopheles stephensi	LW2	ASTE005760-PA	Vectorbase
Insecta	Diptera	Anopheles stephensi	UV1	ASTE001026	Vectorbase
Insecta	Diptera	Anopheles stephensi	SW1	ASTE008397	Vectorbase
Insecta	Diptera	Culex quinquefasciatus	LWS GPROP13	CPIJ020021	Vectorbase
Insecta	Diptera	Culex quinquefasciatus	GPROP6	CPIJ011571	Vectorbase
Insecta	Diptera	Culex quinquefasciatus	SWS GPROP11	CPIJ013408	Vectorbase
Insecta	Diptera	Culex quinquefasciatus	LWS GPROP9	CPIJ011576	Vectorbase
Insecta	Diptera	Culex quinquefasciatus	SWS GPROP2	CPIJ005000	Vectorbase
Insecta	Diptera	Culex quinquefasciatus	UVS GPROP3	CPIJ009246	Vectorbase
Insecta	Diptera	Culex quinquefasciatus	LWS GPROP5	CPIJ012052	Vectorbase
Insecta	Diptera	Culex quinquefasciatus	LWS GPROP7	CPIJ011573	Vectorbase
Insecta	Diptera	Culex quinquefasciatus	LWS GPROP10	CPIJ013056	Vectorbase
Insecta	Diptera	Culex quinquefasciatus	LWS GPROP1	CPIJ004067	Vectorbase
Insecta	Diptera	Culex quinquefasciatus	LWS GPROP8	CPIJ011574	Vectorbase
Insecta	Diptera	Drosophila ananassae	LWS opsin Rh6	XP_001954516.1	Genbank
Insecta	Diptera	Drosophila ananassae	LWS opsin Rh2	XP_001964505.1	Genbank
Insecta	Diptera	Drosophila ananassae	LWS opsin Rh1	XP_001953154.1	Genbank
Insecta	Diptera	Drosophila ananassae	UVS opsin Rh3	XP_001953183.1	Genbank
Insecta	Diptera	Drosophila ananassae	UVS opsin Rh4	XP_001957616.1	Genbank
Insecta	Diptera	Drosophila ananassae	SWS opsin Rh5	XP_001962502.1	Genbank
Insecta	Diptera	Drosophila erecta	LWS opsin Rh6	XP_001980069.1	Genbank
Insecta	Diptera	Drosophila erecta	LWS opsin Rh2	XP_001979595.1	Genbank
Insecta	Diptera	Drosophila erecta	LWS opsin Rh1	XP_001979489.1	Genbank
Insecta	Diptera	Drosophila erecta	UVS opsin Rh3	XP_001979457.1	Genbank
Insecta	Diptera	Drosophila erecta	UVS opsin Rh4	XP_001973000.1	Genbank
Insecta	Diptera	Drosophila erecta	SWS opsin Rh5	XP_001969784.1	Genbank
Insecta	Diptera	Drosophila grimshawi	UVS opsin Rh3	XP_001994332.1	Genbank
Insecta	Diptera	Drosophila grimshawi	SWS opsin Rh5	XP_001993385.1	Genbank
Insecta	Diptera	Drosophila grimshawi	UVS opsin Rh4	XP_001985448.1	Genbank
Insecta	Diptera	Drosophila grimshawi	LWS opsin Rh2	XP_001994721.1	Genbank
Insecta	Diptera	Drosophila grimshawi	LWS opsin Rh1	XP_001994160.1	Genbank
Insecta	Diptera	Drosophila grimshawi	LWS opsin Rh6	XP_001989955.1	Genbank
Insecta	Diptera	Drosophila melanogaster	LWS opsin Rh1	P06002.1	Genbank
Insecta	Diptera	Drosophila melanogaster	LWS opsin Rh2	P08099.1	Genbank
Insecta	Diptera	Drosophila melanogaster	UVS opsin Rh3	P04950.1	Genbank
Insecta	Diptera	Drosophila melanogaster	UVS opsin Rh4	P08255	Genbank
Insecta	Diptera	Drosophila melanogaster	SWS opsin Rh5	P91657	Genbank
Insecta	Diptera	Drosophila melanogaster	LWS opsin Rh6	O01668	Genbank
Insecta	Diptera	Drosophila mojavensis	SWS opsin Rh5	XP_002002075.1	Genbank
Insecta	Diptera	Drosophila mojavensis	UVS opsin Rh4	XP_002008720.1	Genbank
Insecta	Diptera	Drosophila mojavensis	UVS opsin Rh3	XP_002000102.1	Genbank
Insecta	Diptera	Drosophila mojavensis	LWS opsin Rh1	XP_002000610.1	Genbank
Insecta	Diptera	Drosophila mojavensis	LWS opsin Rh2	XP_015022466.1	Genbank
Insecta	Diptera	Drosophila mojavensis	LWS opsin Rh6	XP_001999156.1	Genbank
Insecta	Diptera	Drosophila persimilis	LWS opsin Rh6	XP_002012764.1	Genbank
Insecta	Diptera	Drosophila persimilis	LWS opsin Rh2	XP_002013381.1	Genbank
Insecta	Diptera	Drosophila persimilis	LWS opsin Rh1	XP_002019467.1	Genbank
Insecta	Diptera	Drosophila persimilis	UVS opsin Rh3	XP_002019665.1	Genbank
Insecta	Diptera	Drosophila persimilis	UVS opsin Rh4	XP_002025707.1	Genbank
Insecta	Diptera	Drosophila persimilis	SWS opsin Rh5	XP_002020861.1	Genbank
Insecta	Diptera	Drosophila pseudoobscura	LWS opsin Rh6	XP_002137154.1	Genbank
Insecta	Diptera	Drosophila pseudoobscura	LWS opsin Rh2	XP_001358861.1	Genbank
Insecta	Diptera	Drosophila pseudoobscura	LWS opsin Rh1	XP_001359729.2	Genbank
Insecta	Diptera	Drosophila pseudoobscura	UVS opsin Rh3	XP_001359863.3	Genbank
Insecta	Diptera	Drosophila pseudoobscura	UVS opsin Rh4	XP_002135490.1	Genbank
Insecta	Diptera	Drosophila pseudoobscura	SWS opsin Rh5	XP_001357162.1	Genbank
Insecta	Diptera	Drosophila sechellia	LWS opsin Rh2	XP_002038182.1	Genbank
Insecta	Diptera	Drosophila sechellia	LWS opsin Rh6	XP_002031051.1	Genbank
Insecta	Diptera	Drosophila sechellia	LWS opsin Rh1	XP_002043271.1	Genbank
Insecta	Diptera	Drosophila sechellia	UVS opsin Rh3	XP_002044591.1	Genbank
Insecta	Diptera	Drosophila sechellia	UVS opsin Rh4	XP_002030831.1	Genbank
Insecta	Diptera	Drosophila sechellia	SWS opsin Rh5	XP_002042005.1	Genbank
Insecta	Diptera	Drosophila simulans	LWS opsin Rh2	XP_002102902.1	Genbank
Insecta	Diptera	Drosophila simulans	LWS opsin Rh6	XP_002103304.1	Genbank
Insecta	Diptera	Drosophila simulans	LWS opsin Rh1	XP_002102788.1	Genbank
Insecta	Diptera	Drosophila simulans	UVS opsin Rh4	XP_002085202.1	Genbank
Insecta	Diptera	Drosophila simulans	SWS opsin Rh5	XP_002079172.1	Genbank
Insecta	Diptera	Drosophila simulans	UVS opsin Rh3	XP_002102756.1	Genbank
Insecta	Diptera	Drosophila suzukii	LWS opsin Rh6	DS10_00012865	OrthoDB
Insecta	Diptera	Drosophila suzukii	LWS opsin Rh1	DS10_00011751	OrthoDB
Insecta	Diptera	Drosophila suzukii	UV1	DS10_00009674	OrthoDB
Insecta	Diptera	Drosophila suzukii	UV2	DS10_00006301	OrthoDB
Insecta	Diptera	Drosophila suzukii	SWS opsin Rh5	DS10_00001977	OrthoDB
Insecta	Diptera	Drosophila virilis	SWS opsin Rh5	XP_002052352.1	Genbank
Insecta	Diptera	Drosophila virilis	UVS opsin Rh4	XP_002048466.1	Genbank
Insecta	Diptera	Drosophila virilis	UVS opsin Rh3	XP_002053257.1	Genbank
Insecta	Diptera	Drosophila virilis	LWS opsin Rh2	XP_002058664.1	Genbank
Insecta	Diptera	Drosophila virilis	LWS opsin Rh1	XP_015025815.1	Genbank
Insecta	Diptera	Drosophila virilis	LWS opsin Rh6	XP_002054291.1	Genbank
Insecta	Diptera	Drosophila willistoni	LWS opsin Rh6	XP_002069644.1	Genbank
Insecta	Diptera	Drosophila willistoni	LWS opsin Rh1	XP_002072370.1	Genbank
Insecta	Diptera	Drosophila willistoni	LWS opsin Rh2	XP_002072233.1	Genbank
Insecta	Diptera	Drosophila willistoni	UVS opsin Rh3	XP_002072344.2	Genbank
Insecta	Diptera	Drosophila willistoni	UVS opsin Rh4	XP_002065933.1	Genbank
Insecta	Diptera	Drosophila willistoni	SWS opsin Rh5	XP_002064582.2	Genbank
Insecta	Diptera	Drosophila yakuba	LWS opsin Rh2	XP_002096245.1	Genbank
Insecta	Diptera	Drosophila yakuba	LWS opsin Rh6	XP_002097726.1	Genbank
Insecta	Diptera	Drosophila yakuba	LWS opsin Rh1	XP_002096362.1	Genbank
Insecta	Diptera	Drosophila yakuba	UVS opsin Rh3	XP_002096395.1	Genbank
Insecta	Diptera	Drosophila yakuba	UVS opsin Rh4	XP_002095072.1	Genbank
Insecta	Diptera	Drosophila yakuba	SWS opsin Rh5	XP_002088425.1	Genbank
Insecta	Diptera	Glossina austeni	LWS opsin Rh6	GAUT031723	Vectorbase
Insecta	Diptera	Glossina austeni	LWS opsin Rh1	GAUT049378	Vectorbase
Insecta	Diptera	Glossina austeni	SWS	GAUT022655-PA	Vectorbase
Insecta	Diptera	Glossina austeni	LWS opsin Rh2	GAUT045766	Vectorbase
Insecta	Diptera	Glossina austeni	UVS	GAUT024920-PA	Vectorbase
Insecta	Diptera	Glossina brevipalpis	LWS opsin Rh6	GBRI021874	Vectorbase
Insecta	Diptera	Glossina brevipalpis	LWS opsin Rh1	GBRI011016	Vectorbase
Insecta	Diptera	Glossina brevipalpis	LWS opsin Rh2	GBRI007285	Vectorbase
Insecta	Diptera	Glossina brevipalpis	UVS	GBRI005810-PA	Vectorbase
Insecta	Diptera	Glossina brevipalpis	SWS	GBRI035671-PA	Vectorbase
Insecta	Diptera	Glossina fuscipes	LWS opsin Rh2	GFUI006860	Vectorbase
Insecta	Diptera	Glossina fuscipes	LWS opsin Rh1	GFUI008710	Vectorbase
Insecta	Diptera	Glossina fuscipes	LWS opsin Rh6	GFUI009402	Vectorbase
Insecta	Diptera	Glossina fuscipes	SWS	GFUI001914-PA	Vectorbase
Insecta	Diptera	Glossina fuscipes	UVS	GFUI052420-PA	Vectorbase
Insecta	Diptera	Glossina morsitans	LWS opsin Rh1	A0A1A9YUE7	Vectorbase
Insecta	Diptera	Glossina morsitans	LWS opsin Rh6	A0A1B0G7X7	Vectorbase
Insecta	Diptera	Glossina morsitans	UVS opsin Rh3	A0A1B0GFS1	Vectorbase
Insecta	Diptera	Glossina morsitans	SWS opsin Rh5	A0A1B0G0G9	Vectorbase
Insecta	Diptera	Glossina pallidipes	LWS opsin Rh2	GPAI013780	Vectorbase
Insecta	Diptera	Glossina pallidipes	LWS opsin Rh1	GPAI002993	Vectorbase
Insecta	Diptera	Glossina pallidipes	LWS opsin Rh6	GPAI014905	Vectorbase
Insecta	Diptera	Glossina pallidipes	SWS	GPAI037424-PA	Vectorbase
Insecta	Diptera	Glossina pallidipes	UVS	GPAI025187-PA	Vectorbase
Insecta	Diptera	Glossina palpalis	LWS opsin Rh2	GPPI040370	Vectorbase
Insecta	Diptera	Glossina palpalis	LWS opsin Rh1	GPPI000721	Vectorbase
Insecta	Diptera	Glossina palpalis	LWS opsin Rh6	GPPI035720	Vectorbase
Insecta	Diptera	Glossina palpalis	SWS	GPPI030124-PA	Vectorbase
Insecta	Diptera	Glossina palpalis	UVS	GPPI010273-PA	Vectorbase
Insecta	Diptera	Musca domestica	Predicted opsin Rh2	XM_005191103.3	Genbank
Insecta	Diptera	Musca domestica	Predicted opsin Rh3	XM_005190015.3	Genbank
Insecta	Diptera	Musca domestica	Predicted opsin Rh5	XM_005175033.3	Genbank
Insecta	Diptera	Musca domestica	Predicted opsin Rh6	XM_005186040.3	Genbank
Insecta	Diptera	Musca domestica	Predicted opsin Rh1	XM_005182926.3	Genbank
Insecta	Diptera	Bactrocera cucurbitae	LW2 opsin Rh6	XP_011196906.1	Genbank
Insecta	Diptera	Bactrocera cucurbitae	LW3 opsin Rh1	XP_011179263.1	Genbank
Insecta	Diptera	Bactrocera cucurbitae	LW1 opsin Rh2	XP_011187685.1	Genbank
Insecta	Diptera	Bactrocera cucurbitae	UV1	XP_011181346.1	Genbank
Insecta	Diptera	Bactrocera cucurbitae	UV2	XP_011181345.1	Genbank
Insecta	Diptera	Bactrocera dorsalis	LWS opsin Rh6	XP_011208252.1	Genbank
Insecta	Diptera	Bactrocera dorsalis	LWS opsin Rh1	NP_001291902.1	Genbank
Insecta	Diptera	Bactrocera dorsalis	LWS opsin Rh2	XP_011203454.1	Genbank
Insecta	Diptera	Bactrocera dorsalis	UV1	XP_011214169.1	Genbank
Insecta	Diptera	Bactrocera dorsalis	UV2	XP_011214168.1	Genbank
Insecta	Diptera	Bactrocera oleae	LW1	XP_014103404.1	Genbank
Insecta	Diptera	Bactrocera oleae	UV1	XP_014088320.1	Genbank
Insecta	Diptera	Bactrocera oleae	UV2	XP_014088321.1	Genbank
Insecta	Diptera	Bactrocera oleae	LW3	XP_014087806.1	Genbank
Insecta	Diptera	Bactrocera oleae	LW2	XP_014085801.1	Genbank
Insecta	Diptera	Bactrocera tryoni	LW2 opsin Rh6	maker-JHQJ01000002.1-augustus-gene-4.101	OrthoDB
Insecta	Diptera	Bactrocera tryoni	LW1 opsin Rh1	genemark-JHQJ01000053.1-processed-gene-1.68	OrthoDB
Insecta	Diptera	Bactrocera tryoni	LW3 opsin Rh2	maker-JHQJ01000373.1-augustus-gene-0.60	OrthoDB
Insecta	Diptera	Ceratitis capitata	LW1 opsin Rh6	CCAP001816	OrthoDB
Insecta	Diptera	Ceratitis capitata	LW3 opsin Rh1	CCAP012108	OrthoDB
Insecta	Diptera	Ceratitis capitata	LW2 opsin Rh2	CCAP011484	OrthoDB
Insecta	Diptera	Ceratitis capitata	UV1	NW_004523825.1.137	Vectorbase
Insecta	Diptera	Ceratitis capitata	UV2	NW_004523825.1.146	Vectorbase
Insecta	Ephemeroptera	Ephemera danica	LWS 1	EDAN017154	OrthoDB
Insecta	Ephemeroptera	Ephemera danica	LWS 3	EDAN012870	OrthoDB
Insecta	Ephemeroptera	Ephemera danica	LW2	LWS_sc8	Almudi et al 2019
Insecta	Ephemeroptera	Ephemera danica	LW2a	LWS2-4a	Almudi et al 2019
Insecta	Ephemeroptera	Ephemera danica	LW2b	LWS2-4b	Almudi et al 2019
Insecta	Ephemeroptera	Ephemera danica	SW1	Blue-OpsA	Almudi et al 2019
Insecta	Ephemeroptera	Ephemera danica	SW2	Blue-OpsB	Almudi et al 2019
Insecta	Ephemeroptera	Ephemera danica	SW3	Blue-OpsC	Almudi et al 2019
Insecta	Ephemeroptera	Ephemera danica	UV	UVOps	Almudi et al 2019
Insecta	Ephemeroptera	Epeorus sp. EP006	LW2	LWS2-4	Almudi et al 2019
Insecta	Ephemeroptera	Epeorus sp. EP006	LW1a	LWS_sc8a	Almudi et al 2019
Insecta	Ephemeroptera	Epeorus sp. EP006	LW1b	LWS_sc8b	Almudi et al 2019
Insecta	Ephemeroptera	Epeorus sp. EP006	UV	UVOps	Almudi et al 2019
Insecta	Ephemeroptera	Epeorus sp. EP006	SW1	Blue-OpsB-C	Almudi et al 2019
Insecta	Ephemeroptera	Epeorus sp. EP006	SW2	Blue-OpsA	Almudi et al 2019
Insecta	Ephemeroptera	Cloeon dipterum	LW1	LWS1	Almudi et al 2019
Insecta	Ephemeroptera	Cloeon dipterum	LW2	LWS2	Almudi et al 2019
Insecta	Ephemeroptera	Cloeon dipterum	LW3	LWS3	Almudi et al 2019
Insecta	Ephemeroptera	Cloeon dipterum	LW4	LWS4	Almudi et al 2019
Insecta	Ephemeroptera	Cloeon dipterum	UV1	UV-Ops1	Almudi et al 2019
Insecta	Ephemeroptera	Cloeon dipterum	UV2	UV-Ops2	Almudi et al 2019
Insecta	Ephemeroptera	Cloeon dipterum	UV3	UV-Ops3	Almudi et al 2019
Insecta	Ephemeroptera	Cloeon dipterum	UV4	UV-Ops4	Almudi et al 2019
Insecta	Ephemeroptera	Cloeon dipterum	SW1	Blue-Ops1	Almudi et al 2019
Insecta	Ephemeroptera	Cloeon dipterum	SW2	Blue-Ops2	Almudi et al 2019
Insecta	Ephemeroptera	Baetis sp. EP001	LW1	LWS1	Almudi et al 2019
Insecta	Ephemeroptera	Baetis sp. EP001	LW2	LWS2_comp10738_1670	Almudi et al 2019
Insecta	Ephemeroptera	Baetis sp. EP001	LW3	LWS3	Almudi et al 2019
Insecta	Ephemeroptera	Baetis sp. EP001	LW4	LWS4	Almudi et al 2019
Insecta	Ephemeroptera	Baetis sp. EP001	UV1	UV-Ops1	Almudi et al 2019
Insecta	Ephemeroptera	Baetis sp. EP001	UV2	UV-Ops2	Almudi et al 2019
Insecta	Ephemeroptera	Baetis sp. EP001	UV3	UV-Ops3-4_comp17374 + UV-Ops3-4_comp13521	Almudi et al 2019
Insecta	Ephemeroptera	Baetis sp. EP001	SW1	Blue-Ops1 + Blue-Ops2	Almudi et al 2019
Insecta	Ephemeroptera	Baetis sp. AD2013	LW1	LWS1	Almudi et al 2019
Insecta	Ephemeroptera	Baetis sp. AD2013	LW2a	LWS2_s2294	Almudi et al 2019
Insecta	Ephemeroptera	Baetis sp. AD2013	LW2b	LWS2_s2295	Almudi et al 2019
Insecta	Ephemeroptera	Baetis sp. AD2013	LW3	LWS3	Almudi et al 2019
Insecta	Ephemeroptera	Baetis sp. AD2013	LW4a	LWS4_s236	Almudi et al 2019
Insecta	Ephemeroptera	Baetis sp. AD2013	LW4b	LWS4_s8732	Almudi et al 2019
Insecta	Ephemeroptera	Baetis sp. AD2013	UV2a	UV-Ops2_s5198	Almudi et al 2019
Insecta	Ephemeroptera	Baetis sp. AD2013	UV2b	UV-Ops2_s6693	Almudi et al 2019
Insecta	Ephemeroptera	Baetis sp. AD2013	UV3	UV-Ops3-4_C119883	Almudi et al 2019
Insecta	Ephemeroptera	Baetis sp. AD2013	UV4	UV-Ops3-4_s7501	Almudi et al 2019
Insecta	Ephemeroptera	Baetis sp. AD2013	SW1	Blue-Ops1	Almudi et al 2019
Insecta	Ephemeroptera	Baetis sp. AD2013	SW2	Blue-Ops2	Almudi et al 2019
Insecta	Hemiptera	Rhopalosiphum padi	UV1		given by Dr. Xiong PENG
Insecta	Hemiptera	Rhopalosiphum padi	UV2		given by Dr. Xiong PENG
Insecta	Hemiptera	Rhopalosiphum padi	LW		given by Dr. Xiong PENG
Insecta	Hemiptera	Acyrthosiphon pisum	LW	XM_016806354.1	Genbank
Insecta	Hemiptera	Acyrthosiphon pisum	UV2	XP_001951613.2_	Genbank
Insecta	Hemiptera	Acyrthosiphon pisum	UV1	XP_001951588.1	Genbank
Insecta	Hemiptera	Megoura viciae	LWS	AF189714	Genbank
Insecta	Hemiptera	Megoura viciae	UVS	AF189715	Genbank
Insecta	Hemiptera	Empoasca vitis	LWS	KF938691.1	Genbank
Insecta	Hemiptera	Empoasca vitis	SWS	KJ813817.1	Genbank
Insecta	Hemiptera	Empoasca vitis	UVS	KJ123697.1	Genbank
Insecta	Hemiptera	Homalodisca vitripennis	LWS	HVIT023768	Vectorbase
Insecta	Hemiptera	Homalodisca vitripennis	UVS	HVIT000894-PA	Vectorbase
Insecta	Hemiptera	Homalodisca vitripennis	SWS	HVIT015891-PA	Vectorbase
Insecta	Hemiptera	Nephotettix cincticeps	LWS	AB761156	Genbank
Insecta	Hemiptera	Nephotettix cincticeps	SWS	AB761157	Genbank
Insecta	Hemiptera	Nephotettix cincticeps	UVS	AB761158	Genbank
Insecta	Hemiptera	Cimex lectularius	LWS	CLEC001711	OrthoDB
Insecta	Hemiptera	Cimex lectularius	UVS	CLEC004512-RA	OrthoDB
Insecta	Hemiptera	Laodelphax striatella	LWS	AB761153	Genbank
Insecta	Hemiptera	Laodelphax striatella	UV1	AB761154	Genbank
Insecta	Hemiptera	Laodelphax striatella	UV2	AB761155	Genbank
Insecta	Hemiptera	Nilaparvata lugens	LWS	AB761147	Genbank
Insecta	Hemiptera	Nilaparvata lugens	UV1	AB761148	Genbank
Insecta	Hemiptera	Nilaparvata lugens	UV2	AB761149	Genbank
Insecta	Hemiptera	Sogatella furcifera	LWS	AB761150	Genbank
Insecta	Hemiptera	Sogatella furcifera	UV1	AB761151	Genbank
Insecta	Hemiptera	Sogatella furcifera	UV2	AB761152	Genbank
Insecta	Hemiptera	Gerris buenoi	LW1	GBUE012030	OrthoDB
Insecta	Hemiptera	Gerris buenoi	LW2	GBUE012031	OrthoDB
Insecta	Hemiptera	Gerris buenoi	LW3	GBUE012032	OrthoDB
Insecta	Hemiptera	Gerris buenoi	LW4	GBUE012033	OrthoDB
Insecta	Hemiptera	Gerris buenoi	UV1_partial	GBUE021384-PA	i5k
Insecta	Hemiptera	Oncopeltus fasciatus	LW1	OFAS003182	i5k
Insecta	Hemiptera	Oncopeltus fasciatus	UVS	OFAS011699-PA	i5k
Insecta	Hemiptera	Oncopeltus fasciatus	LW2	OFAS003183	i5k
Insecta	Hemiptera	Halyomorpha halys	LW1	HHAL007248	Vectorbase
Insecta	Hemiptera	Halyomorpha halys	LW2	HHAL007249	Vectorbase
Insecta	Hemiptera	Halyomorpha halys	UVS	HHAL001114-PA	Vectorbase
Insecta	Hemiptera	Diaphorina citri	LW1	XP_008480124.1	Genbank
Insecta	Hemiptera	Diaphorina citri	LW1	XP_008480123.1	Genbank
Insecta	Hemiptera	Diaphorina citri	UVS	XP_008480708.1	Genbank
Insecta	Hemiptera	Diaphorina citri	SWS	XP_008479953.1	Genbank
Insecta	Hemiptera	Rhodnius prolixus	LW1	RPRC010623	Vectorbase
Insecta	Hemiptera	Rhodnius prolixus	UVS	RPRC002621-PA	Vectorbase
Insecta	Hemiptera	Bemisia tabaci	SWS	XP_018913779.1	Genbank
Insecta	Hemiptera	Bemisia tabaci	UVS	XP_018909731.1	Genbank
Insecta	Hemiptera	Bemisia tabaci	LW1	XP_018901682.1	Genbank
Insecta	Hymenoptera	Ceratosolen solmsi	LW1	JX402130	OrthoDB
Insecta	Hymenoptera	Ceratosolen solmsi	LW2	JX402131	OrthoDB
Insecta	Hymenoptera	Ceratosolen solmsi	SWS	JX402132	OrthoDB
Insecta	Hymenoptera	Ceratosolen solmsi	UVS	JX402133	OrthoDB
Insecta	Hymenoptera	Apis cerana	LW1	ACSNU07734T0	OrthoDB
Insecta	Hymenoptera	Apis cerana	LW2	ACSNU07733T0	OrthoDB
Insecta	Hymenoptera	Apis cerana	SW1	ACSNU05647T0	OrthoDB
Insecta	Hymenoptera	Apis cerana	UV1	AB355816.1	Genbank
Insecta	Hymenoptera	Apis dorsata	UV1	51584357	OrthoDB
Insecta	Hymenoptera	Apis dorsata	LWS	51569490	OrthoDB
Insecta	Hymenoptera	Apis dorsata	LWS	51569495	OrthoDB
Insecta	Hymenoptera	Apis dorsata	SW1	51578434	OrthoDB
Insecta	Hymenoptera	Apis florea	UV1	2481023892	OrthoDB
Insecta	Hymenoptera	Apis florea	LW1	2379349636	OrthoDB
Insecta	Hymenoptera	Apis florea	LW1	2379349700	OrthoDB
Insecta	Hymenoptera	Apis florea	SW1	2478935732	OrthoDB
Insecta	Hymenoptera	Apis mellifera	Lop1	NM_001011639	Genbank
Insecta	Hymenoptera	Apis mellifera	Lop2	NM_001077825	Genbank
Insecta	Hymenoptera	Apis mellifera	Blop	NM_001011606	Genbank
Insecta	Hymenoptera	Apis mellifera	Uvop	NM_001011605	Genbank
Insecta	Hymenoptera	Bombus impatiens	UV1	AY655163.1	Genbank
Insecta	Hymenoptera	Bombus impatiens	LWRh1	AY485302.1	Genbank
Insecta	Hymenoptera	Bombus impatiens	LWRh2	AY485306.1	Genbank
Insecta	Hymenoptera	Bombus impatiens	SW1	Bimp_2.0	OrthoDB
Insecta	Hymenoptera	Bombus terrestris	UV1	15202080	OrthoDB
Insecta	Hymenoptera	Bombus terrestris	LW1	15205607	OrthoDB
Insecta	Hymenoptera	Bombus terrestris	LW1	15205608	OrthoDB
Insecta	Hymenoptera	Bombus terrestris	SW1	15207536	OrthoDB
Insecta	Hymenoptera	Bombus terrestris sassaricus	LWRh1	AY485301.1	Genbank
Insecta	Hymenoptera	Bombus terrestris sassaricus	LWRh2	AY485305.1	Genbank
Insecta	Hymenoptera	Diadasia afflicta	LWRh1	AY485303	Genbank
Insecta	Hymenoptera	Diadasia afflicta	LWRh2	AY485308	Genbank
Insecta	Hymenoptera	Diadasia rinconis	LWRh1	AY485304	Genbank
Insecta	Hymenoptera	Diadasia rinconis	LWRh2	AY485307	Genbank
Insecta	Hymenoptera	Eufriesea mexicana	UV1	EMEXI:000c6e	OrthoDB
Insecta	Hymenoptera	Eufriesea mexicana	LW1	EMEXI:000aeb	OrthoDB
Insecta	Hymenoptera	Eufriesea mexicana	LW2	EMEXI:0028d6	OrthoDB
Insecta	Hymenoptera	Eufriesea mexicana	SW1	EMEXI:0011f4	OrthoDB
Insecta	Hymenoptera	Euglossa dilemma	UVS opsin	Edil_09953	i5k
Insecta	Hymenoptera	Euglossa dilemma	LW1	Edil_07671	i5k
Insecta	Hymenoptera	Euglossa dilemma	LW2	Edil_07551	i5k
Insecta	Hymenoptera	Euglossa dilemma	SWS opsin	Edil_04295	i5k
Insecta	Hymenoptera	Habropoda laboriosa	UV1	HLABO:002143	OrthoDB
Insecta	Hymenoptera	Habropoda laboriosa	LW1	HLABO:002b53	OrthoDB
Insecta	Hymenoptera	Habropoda laboriosa	LW1	HLABO:002b54	OrthoDB
Insecta	Hymenoptera	Habropoda laboriosa	SW1	HLABO:00190f	OrthoDB
Insecta	Hymenoptera	Melipona quadrifasciata	UV1	MQUAD:001bf8	OrthoDB
Insecta	Hymenoptera	Melipona quadrifasciata	LW1	MQUAD:0017d6	OrthoDB
Insecta	Hymenoptera	Melipona quadrifasciata	LW1	MQUAD:0017d7	OrthoDB
Insecta	Hymenoptera	Melipona quadrifasciata	SW1	MQUAD:001b71	OrthoDB
Insecta	Hymenoptera	Cotesia vestalis	SWS	APY20529.1	Genbank
Insecta	Hymenoptera	Cotesia vestalis	LW2	APY20526.1	Genbank
Insecta	Hymenoptera	Cotesia vestalis	LW1	APY20528.1	Genbank
Insecta	Hymenoptera	Cotesia vestalis	UVS	APY20527.1	Genbank
Insecta	Hymenoptera	Fopius arisanus	UV1	6707570	OrthoDB
Insecta	Hymenoptera	Fopius arisanus	LW1	6707104	OrthoDB
Insecta	Hymenoptera	Fopius arisanus	LW2	6713149	OrthoDB
Insecta	Hymenoptera	Fopius arisanus	SW1	6712580	OrthoDB
Insecta	Hymenoptera	Diachasma alloeum	UV1	XP_015115701.1	Genbank
Insecta	Hymenoptera	Diachasma alloeum	LW1	XP_015110387.1	Genbank
Insecta	Hymenoptera	Diachasma alloeum	LW2	XP_015110385.1	Genbank
Insecta	Hymenoptera	Diachasma alloeum	SW1	XP_015116842.1	Genbank
Insecta	Hymenoptera	Microplitis demolitor	UV1	XP_008551484.1	Genbank
Insecta	Hymenoptera	Microplitis demolitor	LW1	XP_008557309.1	Genbank
Insecta	Hymenoptera	Microplitis demolitor	LW2	XP_008557308.1	Genbank
Insecta	Hymenoptera	Microplitis demolitor	SW1	XP_014297257.1	Genbank
Insecta	Hymenoptera	Cephus cinctus	UV1	CCINC:0000f9	OrthoDB
Insecta	Hymenoptera	Cephus cinctus	LW1	CCINC:000859	OrthoDB
Insecta	Hymenoptera	Cephus cinctus	LW1	CCINC:00291a	OrthoDB
Insecta	Hymenoptera	Cephus cinctus	SW1	CCINC:0006bf	OrthoDB
Insecta	Hymenoptera	Chrysis viridula	UVS	APY20525.1	Genbank
Insecta	Hymenoptera	Chrysis viridula	SWS	APY20524.1	Genbank
Insecta	Hymenoptera	Chrysis viridula	LWS	APY20523.1	Genbank
Insecta	Hymenoptera	Copidosoma floridanum	LW1	CFLO011095	OrthoDB
Insecta	Hymenoptera	Copidosoma floridanum	SW1	CFLO009114	OrthoDB
Insecta	Hymenoptera	Copidosoma floridanum	LWS opsin 2 predicted	XP_023246947.1	Genbank
Insecta	Hymenoptera	Copidosoma floridanum	UVS predicted opsin	XP_014218019.1	Genbank
Insecta	Hymenoptera	Leptopilina clavipes	LW2	APY20531.1	Genbank
Insecta	Hymenoptera	Leptopilina clavipes	LW1	APY20532.1	Genbank
Insecta	Hymenoptera	Leptopilina clavipes	UVS	APY20533.1	Genbank
Insecta	Hymenoptera	Leptopilina clavipes	SWS opsin 1 partial	APY20530.1	Genbank
Insecta	Hymenoptera	Acromyrmex echinatior	UV1	AECH14675	OrthoDB
Insecta	Hymenoptera	Acromyrmex echinatior	LWS	AECH18073	OrthoDB
Insecta	Hymenoptera	Acromyrmex echinatior	LWS	AECH18074	OrthoDB
Insecta	Hymenoptera	Acromyrmex echinatior	SW1	AECH19964	OrthoDB
Insecta	Hymenoptera	Atta cephalotes	UV1	ACEP24081	OrthoDB
Insecta	Hymenoptera	Atta cephalotes	LWS	ACEP19443	OrthoDB
Insecta	Hymenoptera	Atta cephalotes	LWS	ACEP19445	OrthoDB
Insecta	Hymenoptera	Atta cephalotes	SW1	ACEP24672	OrthoDB
Insecta	Hymenoptera	Camponotus floridanus	UV1	CFLO14976	OrthoDB
Insecta	Hymenoptera	Camponotus floridanus	LW1	CFLO13350	OrthoDB
Insecta	Hymenoptera	Camponotus floridanus	LW1	CFLO13353	OrthoDB
Insecta	Hymenoptera	Camponotus floridanus	SW1	CFLO18506	OrthoDB
Insecta	Hymenoptera	Camponotus atriceps	LW1	Q17292.1	Genbank
Insecta	Hymenoptera	Camponotus atriceps	UV1	AAC05092.1	Genbank
Insecta	Hymenoptera	Camponotus rufipes	LW2	KT261378	Genbank
Insecta	Hymenoptera	Camponotus rufipes	UV	KT261377	Genbank
Insecta	Hymenoptera	Camponotus rufipes	SWS	KT261376.1	Genbank
Insecta	Hymenoptera	Cardiocondyla obscurior	UV1	Cobs_00666	OrthoDB
Insecta	Hymenoptera	Cardiocondyla obscurior	LW1	Cobs_07608	OrthoDB
Insecta	Hymenoptera	Cardiocondyla obscurior	SWS	Cobs_14313	OrthoDB
Insecta	Hymenoptera	Cataglyphis bombycinus	LW1	Q17296.1	Genbank
Insecta	Hymenoptera	Cataglyphis bombycinus	UV1	AAC05091.1	Genbank
Insecta	Hymenoptera	Cerapachys biroi	UV1	EZA56359.1	OrthoDB
Insecta	Hymenoptera	Cerapachys biroi	LW1	EZA56726.1	OrthoDB
Insecta	Hymenoptera	Cerapachys biroi	SW1	EZA48811.1	OrthoDB
Insecta	Hymenoptera	Harpegnathos saltator	UV1	HSAL22349	OrthoDB
Insecta	Hymenoptera	Harpegnathos saltator	LW1	HSAL18590	OrthoDB
Insecta	Hymenoptera	Harpegnathos saltator	LW1	HSAL18599	OrthoDB
Insecta	Hymenoptera	Harpegnathos saltator	SW1	EFN81524.1	Genbank
Insecta	Hymenoptera	Linepithema humile	UV1	LH19353	OrthoDB
Insecta	Hymenoptera	Linepithema humile	LWS	LH12072	OrthoDB
Insecta	Hymenoptera	Linepithema humile	LWS	LH12077	OrthoDB
Insecta	Hymenoptera	Linepithema humile	SW1	LH20507	OrthoDB
Insecta	Hymenoptera	Monomorium pharaonis	UV1	3491790468	OrthoDB
Insecta	Hymenoptera	Monomorium pharaonis	LW1	2754645108	OrthoDB
Insecta	Hymenoptera	Monomorium pharaonis	LW2	2754645156	OrthoDB
Insecta	Hymenoptera	Monomorium pharaonis	SW1	7178555668	OrthoDB
Insecta	Hymenoptera	Pogonomyrmex barbatus	UV1	PB27190	OrthoDB
Insecta	Hymenoptera	Pogonomyrmex barbatus	LW1	PB12069	OrthoDB
Insecta	Hymenoptera	Pogonomyrmex barbatus	LW1	PB27366	OrthoDB
Insecta	Hymenoptera	Pogonomyrmex barbatus	SW1	PB20309	OrthoDB
Insecta	Hymenoptera	Solenopsis invicta	LW2	SINV11463	OrthoDB
Insecta	Hymenoptera	Solenopsis invicta	LW1	XP_011164467.1	Genbank
Insecta	Hymenoptera	Solenopsis invicta	Predicted UV	XP_011164985.1	Genbank
Insecta	Hymenoptera	Solenopsis invicta	SW1	SINV24180	OrthoDB
Insecta	Hymenoptera	Vollenhovia emeryi	LW1	19044600	OrthoDB
Insecta	Hymenoptera	Vollenhovia emeryi	LW1	19044602	OrthoDB
Insecta	Hymenoptera	Vollenhovia emeryi	SW1	19029100	OrthoDB
Insecta	Hymenoptera	Vollenhovia emeryi	UVS	19044702	OrthoDB
Insecta	Hymenoptera	Wasmannia auropunctata	LW1	23041445	OrthoDB
Insecta	Hymenoptera	Wasmannia auropunctata	LW1	23055722	OrthoDB
Insecta	Hymenoptera	Wasmannia auropunctata	LW1	23055723	OrthoDB
Insecta	Hymenoptera	Wasmannia auropunctata	SW1	23064534	OrthoDB
Insecta	Hymenoptera	Wasmannia auropunctata	UVS	23049187	OrthoDB
Insecta	Hymenoptera	Dufourea novaeangliae	UV1	DNOVA:0009a7	OrthoDB
Insecta	Hymenoptera	Dufourea novaeangliae	LW1	DNOVA:000951	OrthoDB
Insecta	Hymenoptera	Dufourea novaeangliae	LW1	DNOVA:000952	OrthoDB
Insecta	Hymenoptera	Dufourea novaeangliae	SW1	DNOVA:001188	OrthoDB
Insecta	Hymenoptera	Lasioglossum albipes	UV1	Lalb_06455	OrthoDB
Insecta	Hymenoptera	Lasioglossum albipes	LW1	Lalb_06990	OrthoDB
Insecta	Hymenoptera	Lasioglossum albipes	LW1	Lalb_06991	OrthoDB
Insecta	Hymenoptera	Lasioglossum albipes	SW1	Lalb_13064	OrthoDB
Insecta	Hymenoptera	Megachile rotundata	UV1	MROTU:002d33	OrthoDB
Insecta	Hymenoptera	Megachile rotundata	LW1	MROTU:00205f	OrthoDB
Insecta	Hymenoptera	Megachile rotundata	LW1	MROTU:002060	OrthoDB
Insecta	Hymenoptera	Megachile rotundata	SW1	MROTU:001111	OrthoDB
Insecta	Hymenoptera	Osmia rufa	LWRh1	AY572828	OrthoDB
Insecta	Hymenoptera	Osmia rufa	LWRh2	AY572829	OrthoDB
Insecta	Hymenoptera	Orussus abietinus	UV1	OABI008892	OrthoDB
Insecta	Hymenoptera	Orussus abietinus	LW1	OABI006433	OrthoDB
Insecta	Hymenoptera	Orussus abietinus	LW1	OABI006436	OrthoDB
Insecta	Hymenoptera	Orussus abietinus	SW1	OABI004912	OrthoDB
Insecta	Hymenoptera	Nasonia vitripennis	UV1	Nasvi2EG000990	OrthoDB
Insecta	Hymenoptera	Nasonia vitripennis	LW1	Nasvi2EG003379	OrthoDB
Insecta	Hymenoptera	Nasonia vitripennis	LW1	Nasvi2EG003380	OrthoDB
Insecta	Hymenoptera	Nasonia vitripennis	SW1	Nasvi2EG004208	OrthoDB
Insecta	Hymenoptera	Sirex noctilio	LW1	MW340973	Genbank
Insecta	Hymenoptera	Sirex noctilio	LW2	MW340972	Genbank
Insecta	Hymenoptera	Sirex noctilio	UVS	MW340974	Genbank
Insecta	Hymenoptera	Neodiprion lecontei	UV1	XP_015524256.1	Genbank
Insecta	Hymenoptera	Neodiprion lecontei	LW1	XP_015510992.1	Genbank
Insecta	Hymenoptera	Neodiprion lecontei	LW2	XP_015510994.1	Genbank
Insecta	Hymenoptera	Neodiprion lecontei	SW1	XP_015516920.1	Genbank
Insecta	Hymenoptera	Athalia rosae	UV1	AROS003931	OrthoDB
Insecta	Hymenoptera	Athalia rosae	LW2	XP_012261693.1	Genbank
Insecta	Hymenoptera	Athalia rosae	LW1	AROS000476	OrthoDB
Insecta	Hymenoptera	Athalia rosae	SW1	AROS010079	OrthoDB
Insecta	Hymenoptera	Tenthredo koehleri	UVS	APY20540.1	Genbank
Insecta	Hymenoptera	Tenthredo koehleri	LWS	APY20539.1	Genbank
Insecta	Hymenoptera	Tenthredo koehleri	SWS	APY20538.1	Genbank
Insecta	Hymenoptera	Trichogramma pretiosum	UV1	TPRE005600	OrthoDB
Insecta	Hymenoptera	Trichogramma pretiosum	LW1	TPRE005398	OrthoDB
Insecta	Hymenoptera	Trichogramma pretiosum	LW1	TPRE009663	OrthoDB
Insecta	Hymenoptera	Trichogramma pretiosum	SW1	TPRE003427	OrthoDB
Insecta	Hymenoptera	Polistes dominula	UV1	PdomMRNAr1.2-02384	OrthoDB
Insecta	Hymenoptera	Polistes dominula	LW1	PdomMRNAr1.2-04382	OrthoDB
Insecta	Hymenoptera	Polistes dominula	LW1	PdomMRNAr1.2-05518	OrthoDB
Insecta	Hymenoptera	Polistes dominula	SW1	PdomMRNAr1.2-11069	OrthoDB
Insecta	Blattodea	Zootermopsis nevadensis	LW	XP_021916766.1	Genbank
Insecta	Blattodea	Zootermopsis nevadensis	UV	XP_021938920.1	Genbank
Insecta	Lepidoptera	Chilo suppressalis	LWS	CSUOGS105437-PA	OrthoDB
Insecta	Lepidoptera	Chilo suppressalis	UVS opsin partial	CSUOGS103387-PA	OrthoDB
Insecta	Lepidoptera	Chilo suppressalis	UVS opsin partial	CSUOGS104341-PA	OrthoDB
Insecta	Lepidoptera	Chilo suppressalis	SWS	CSUOGS106507	OrthoDB
Insecta	Lepidoptera	Danaus plexippus	LWS	AY605545	Genbank
Insecta	Lepidoptera	Danaus plexippus	SWS	AY605544	Genbank
Insecta	Lepidoptera	Danaus plexippus	UVS	AY605546	Genbank
Insecta	Lepidoptera	Heliconius erato	LWS	AY918907	Genbank
Insecta	Lepidoptera	Heliconius erato	SWS	AAY16539.1	Genbank
Insecta	Lepidoptera	Heliconius erato	UV1	AAY16537.1	Genbank
Insecta	Lepidoptera	Heliconius erato	UV2	AAY16538.2	Genbank
Insecta	Lepidoptera	Heliconius melpomene	LWS	GU324702	Genbank
Insecta	Lepidoptera	Heliconius melpomene	SWS	GU324689	Genbank
Insecta	Lepidoptera	Heliconius melpomene	UV1	GU324678	Genbank
Insecta	Lepidoptera	Heliconius melpomene	UV2	GU324679	Genbank
Insecta	Lepidoptera	Heliconius sapho	LWS	GU324705	Genbank
Insecta	Lepidoptera	Heliconius sapho	SWS	GU324692	Genbank
Insecta	Lepidoptera	Heliconius sapho	UV1	GQ451907	Genbank
Insecta	Lepidoptera	Heliconius sapho	UV2	GQ451908	Genbank
Insecta	Lepidoptera	Vanessa cardui	LWS	AF385333.2	Genbank
Insecta	Lepidoptera	Vanessa cardui	SWS	AF414075.2	Genbank
Insecta	Lepidoptera	Vanessa cardui	UVS	AF414074.2	Genbank
Insecta	Lepidoptera	Spodoptera litura	UVS	AHA48204.1	Genbank
Insecta	Lepidoptera	Spodoptera litura	LW1	ALL74040.1	Genbank
Insecta	Lepidoptera	Spodoptera litura	LW2	AHA48193.1	Genbank
Insecta	Lepidoptera	Spodoptera litura	SWS	AHA48181.1	Genbank
Insecta	Lepidoptera	Spodoptera exigua	LW2	AHA48192.1	Genbank
Insecta	Lepidoptera	Spodoptera exigua	SWS	AHA48180.1	Genbank
Insecta	Lepidoptera	Spodoptera exigua	LW1	AAL59877.1	Genbank
Insecta	Lepidoptera	Spodoptera exigua	UVS	AHA48203.1	Genbank
Insecta	Lepidoptera	Papilio xuthus	LWS opsin Rh1	AB007423	Genbank
Insecta	Lepidoptera	Papilio xuthus	LWS opsin Rh2	AB007424	Genbank
Insecta	Lepidoptera	Papilio xuthus	LWS opsin Rh3	AB007425	Genbank
Insecta	Lepidoptera	Papilio xuthus	SWS opsin Rh4	BAA93469.1	Genbank
Insecta	Lepidoptera	Papilio xuthus	UVS opsin Rh5 partial	BAA93470.1	Genbank
Insecta	Lepidoptera	Pieris rapae	LW1	AB177984	Genbank
Insecta	Lepidoptera	Pieris rapae	SWS	AB208675	Genbank
Insecta	Lepidoptera	Pieris rapae	UVS	AB208673	Genbank
Insecta	Lepidoptera	Macroglossum stellatarum	LWS	KF539444	Genbank
Insecta	Lepidoptera	Macroglossum stellatarum	SWS	KF539426	Genbank
Insecta	Lepidoptera	Macroglossum stellatarum	UVS	KF539456	Genbank
Insecta	Lepidoptera	Manduca sexta	LWS	L78080	Genbank
Insecta	Lepidoptera	Manduca sexta	SWS	AD001674	Genbank
Insecta	Lepidoptera	Manduca sexta	UVS	L78081	Genbank
Insecta	Lepidoptera	Heliconius sara	LWS partial	ART30092.1	Genbank
Insecta	Lepidoptera	Heliconius sara	SWS	ART30093.1	Genbank
Insecta	Lepidoptera	Heliconius sara	UV1	ART30094.1	Genbank
Insecta	Lepidoptera	Heliconius sara	UV2	ART30095.1	Genbank
Insecta	Lepidoptera	Heliconius numata	LWS partial	ADN96767.1	Genbank
Insecta	Lepidoptera	Heliconius numata	SWS	ADN96754.1	Genbank
Insecta	Lepidoptera	Heliconius numata	UV1	ADD13987.1	Genbank
Insecta	Lepidoptera	Heliconius numata	UV2	ADD13986.1	Genbank
Insecta	Lepidoptera	Galleria mellonella	LWS partial	AF385330	Genbank
Insecta	Lepidoptera	Amyelois transitella	LWS	XP_013194996.1	Genbank
Insecta	Lepidoptera	Amyelois transitella	SWS	XP_013192766.1	Genbank
Insecta	Lepidoptera	Amyelois transitella	UVS	XP_013190475.1	Genbank
Insecta	Lepidoptera	Junonia coenia	LWS partial	AF385332.1	Genbank
Insecta	Lepidoptera	Siproeta stelenes	LWS partial	AY740908.1	Genbank
Insecta	Lepidoptera	Inachis io	LWS partial	AY740906.1	Genbank
Insecta	Lepidoptera	Nymphalis antiopa	LW partial	AY740907.1	Genbank
Insecta	Lepidoptera	Nymphalis antiopa	LW2	AAY16525.1	Genbank
Insecta	Lepidoptera	Nymphalis antiopa	SWS	AAY16526.1	Genbank
Insecta	Lepidoptera	Nymphalis antiopa	UVS	AAU93395.1	Genbank
Insecta	Mecoptera	Panorpa vulgaris	LWA	C93846_a_8_0_l_1434	Böhm et al 2018
Insecta	Mecoptera	Panorpa vulgaris	LWB	C93408_a_50_0_l_1392	Böhm et al 2018
Insecta	Mecoptera	Panorpa vulgaris	SW	s4047_L_7101_0_a_88_0_l_1526	Böhm et al 2018
Insecta	Mecoptera	Panorpa vulgaris	UV	C93604_a_46_0_l_1409	Böhm et al 2018
Insecta	Mecoptera	Panorpa communis	SW	transcript-60_8324	Böhm et al 2018
Insecta	Mecoptera	Panorpa communis	LWA	transcript-60_4988	Böhm et al 2018
Insecta	Mecoptera	Panorpa communis	LWB	transcript-60_7527	Böhm et al 2018
Insecta	Mecoptera	Panorpa communis	UV	transcript-60_2273	Böhm et al 2018
Insecta	Mecoptera	Nannochorista dipteroides (larvae)	LWB	C143921_a_63_0_l_1706	Böhm et al 2018
Insecta	Mecoptera	Nannochorista dipteroides (larvae)	UV	s1018_L_1039_0_a_9_2_l_1201	Böhm et al 2018
Insecta	Mecoptera	Nannochorista philpotti (larvae)	LWB	GADB01000862.1	Böhm et al 2018
Insecta	Mecoptera	Nannochorista philpotti (larvae)	UV	GADB01001896.1	Böhm et al 2018
Insecta	Mecoptera	Nannochorista philpotti (larvae)	SW	GADB01024620.1	Böhm et al 2018
Insecta	Mecoptera	Chorista australis	LWA	C139150_a_45_0_l_2140	Böhm et al 2018
Insecta	Mecoptera	Chorista australis	LWB	C137380_a_61_0_l_1845	Böhm et al 2018
Insecta	Mecoptera	Chorista australis	UV	s9206_L_37046_0_a_63_4_l_2315	Böhm et al 2018
Insecta	Mecoptera	Chorista australis	SW	s6001_L_12778_0_a_71_5_l_1564	Böhm et al 2018
Insecta	Mecoptera	Boreus hyemalis	LWA	s11633_L_26973_0_a_10_6_l_1609	Böhm et al 2018
Insecta	Mecoptera	Boreus hyemalis	LWB	C177846_a_85_0_l_1336	Böhm et al 2018
Insecta	Mecoptera	Boreus hyemalis	UV	s3694_L_3777_0_a_55_0_l_2104	Böhm et al 2018
Insecta	Mecoptera	Boreus hyemalis	SW	C179726_a_58_0_l_1509	Böhm et al 2018
Insecta	Mecoptera	Harpobittacus australis	LWA	s6703_L_31159_0_a_8_3_l_2437	Böhm et al 2018
Insecta	Mecoptera	Harpobittacus australis	LWB	s1065_L_1371_0_a_73_4_l_1782	Böhm et al 2018
Insecta	Mecoptera	Harpobittacus australis	UV	C125631_a_64_0_l_1514	Böhm et al 2018
Insecta	Mecoptera	Harpobittacus australis	SW	C128023_a_61_0_l_2053	Böhm et al 2018
Insecta	Mecoptera	Caurinus tlagu	LWB	s3195_L_15063_0_a_65_5_l_2111	Böhm et al 2018
Insecta	Mecoptera	Caurinus tlagu	UV	C76851_a_48_0_l_1437	Böhm et al 2018
Insecta	Mecoptera	Caurinus tlagu	SW	C77029_a_64_0_l_1461	Böhm et al 2018
Insecta	Neuroptera	Pseudomallada prasinus	UVS	APY20658.1	Genbank
Insecta	Neuroptera	Pseudomallada prasinus	LWS	APY20657.1	Genbank
Insecta	Neuroptera	Euroleon nostras	UVS	APY20603.1	Genbank
Insecta	Neuroptera	Euroleon nostras	LWS	APY20602.1	Genbank
Insecta	Neuroptera	Osmylus fulvicephalus	LWS	APY20642.1	Genbank
Insecta	Neuroptera	Osmylus fulvicephalus	UVS partial	APY20641.1	Genbank
Insecta	Odonata	Anax parthenope	RhLWA1	LC009204	Genbank
Insecta	Odonata	Anax parthenope	RhLWA2	LC009205	Genbank
Insecta	Odonata	Anax parthenope	RhLWB1	LC009206	Genbank
Insecta	Odonata	Anax parthenope	RhLWB2	LC009207	Genbank
Insecta	Odonata	Anax parthenope	RhLWC1	LC009208	Genbank
Insecta	Odonata	Anax parthenope	RhLWE1	LC009209	Genbank
Insecta	Odonata	Anax parthenope	RhLWE10	LC009210	Genbank
Insecta	Odonata	Anax parthenope	RhLWE11	LC009211	Genbank
Insecta	Odonata	Anax parthenope	RhLWE12	LC009212	Genbank
Insecta	Odonata	Anax parthenope	RhLWE13	LC009213	Genbank
Insecta	Odonata	Anax parthenope	RhLWE14	LC009214	Genbank
Insecta	Odonata	Anax parthenope	RhLWE15	LC009215	Genbank
Insecta	Odonata	Anax parthenope	RhLWE16	LC009216	Genbank
Insecta	Odonata	Anax parthenope	RhLWE2	LC009217	Genbank
Insecta	Odonata	Anax parthenope	RhLWE3	LC009218	Genbank
Insecta	Odonata	Anax parthenope	RhLWE4	LC009219	Genbank
Insecta	Odonata	Anax parthenope	RhLWE5	LC009220	Genbank
Insecta	Odonata	Anax parthenope	RhLWE6	LC009221	Genbank
Insecta	Odonata	Anax parthenope	RhLWE7	LC009222	Genbank
Insecta	Odonata	Anax parthenope	RhLWE8	LC009223	Genbank
Insecta	Odonata	Anax parthenope	RhLWE9	LC009224	Genbank
Insecta	Odonata	Anax parthenope	RhSWa1	LC009225	Genbank
Insecta	Odonata	Anax parthenope	RhSWa2	LC009226	Genbank
Insecta	Odonata	Anax parthenope	RhSWb1	LC009227	Genbank
Insecta	Odonata	Anax parthenope	RhSWc1	LC009228	Genbank
Insecta	Odonata	Anax parthenope	RhSWc2	LC009229	Genbank
Insecta	Odonata	Anax parthenope	RhSWc3	LC009230	Genbank
Insecta	Odonata	Anax parthenope	RhSWc4	LC009231	Genbank
Insecta	Odonata	Anax parthenope	RhSWc5	LC009232	Genbank
Insecta	Odonata	Anax parthenope	RhUV	LC009233	Genbank
Insecta	Odonata	Mnais costalis	RhLWA1	LC009277	Genbank
Insecta	Odonata	Mnais costalis	RhLWA2	LC009278	Genbank
Insecta	Odonata	Mnais costalis	RhLWC1	LC009279	Genbank
Insecta	Odonata	Mnais costalis	RhLWD1	LC009280	Genbank
Insecta	Odonata	Mnais costalis	RhLWE1	LC009281	Genbank
Insecta	Odonata	Mnais costalis	RhLWF1	LC009282	Genbank
Insecta	Odonata	Mnais costalis	RhLWF2	LC009283	Genbank
Insecta	Odonata	Mnais costalis	RhLWF3	LC009284	Genbank
Insecta	Odonata	Mnais costalis	RhLWF4	LC009285	Genbank
Insecta	Odonata	Mnais costalis	RhSWb1	LC009286	Genbank
Insecta	Odonata	Mnais costalis	RhUV	LC009287	Genbank
Insecta	Odonata	Ischnura asiatica	RhLWA1	LC009261	Genbank
Insecta	Odonata	Ischnura asiatica	RhLWA2	LC009262	Genbank
Insecta	Odonata	Ischnura asiatica	RhLWC1	LC009263	Genbank
Insecta	Odonata	Ischnura asiatica	RhLWD1	LC009264	Genbank
Insecta	Odonata	Ischnura asiatica	RhLWE1	LC009265	Genbank
Insecta	Odonata	Ischnura asiatica	RhLWF1	LC009266	Genbank
Insecta	Odonata	Ischnura asiatica	RhLWF2	LC009267	Genbank
Insecta	Odonata	Ischnura asiatica	RhLWF3	LC009268	Genbank
Insecta	Odonata	Ischnura asiatica	RhLWF4	LC009269	Genbank
Insecta	Odonata	Ischnura asiatica	RhSWb1	LC009270	Genbank
Insecta	Odonata	Ischnura asiatica	RhSWb2	LC009271	Genbank
Insecta	Odonata	Ischnura asiatica	RhUV	LC009272	Genbank
Insecta	Odonata	Anotogaster sieboldii	RhLWA1	LC009149	Genbank
Insecta	Odonata	Anotogaster sieboldii	RhLWA2	LC009150	Genbank
Insecta	Odonata	Anotogaster sieboldii	RhLWB1	LC009151	Genbank
Insecta	Odonata	Anotogaster sieboldii	RhLWC1	LC009152	Genbank
Insecta	Odonata	Anotogaster sieboldii	RhLWC2	LC009153	Genbank
Insecta	Odonata	Anotogaster sieboldii	RhLWE1	LC009154	Genbank
Insecta	Odonata	Anotogaster sieboldii	RhLWF1	LC009155	Genbank
Insecta	Odonata	Anotogaster sieboldii	RhLWF2	LC009156	Genbank
Insecta	Odonata	Anotogaster sieboldii	RhLWF3	LC009157	Genbank
Insecta	Odonata	Anotogaster sieboldii	RhLWF4	LC009158	Genbank
Insecta	Odonata	Anotogaster sieboldii	RhLWF5	LC009159	Genbank
Insecta	Odonata	Anotogaster sieboldii	RhSWb1	LC009160	Genbank
Insecta	Odonata	Anotogaster sieboldii	RhSWc1	LC009161	Genbank
Insecta	Odonata	Anotogaster sieboldii	RhSWc2	LC009162	Genbank
Insecta	Odonata	Anotogaster sieboldii	RhSWc3	LC009163	Genbank
Insecta	Odonata	Anotogaster sieboldii	RhUV	LC009164	Genbank
Insecta	Odonata	Somatochlora uchidai	RhLWA1	LC009100	Genbank
Insecta	Odonata	Somatochlora uchidai	RhLWA2	LC009101	Genbank
Insecta	Odonata	Somatochlora uchidai	RhLWB1	LC009102	Genbank
Insecta	Odonata	Somatochlora uchidai	RhLWC1	LC009103	Genbank
Insecta	Odonata	Somatochlora uchidai	RhLWD1	LC009104	Genbank
Insecta	Odonata	Somatochlora uchidai	RhLWE1	LC009105	Genbank
Insecta	Odonata	Somatochlora uchidai	RhLWE2	LC009106	Genbank
Insecta	Odonata	Somatochlora uchidai	RhLWE3	LC009107	Genbank
Insecta	Odonata	Somatochlora uchidai	RhLWF1	LC009108	Genbank
Insecta	Odonata	Somatochlora uchidai	RhLWF2	LC009109	Genbank
Insecta	Odonata	Somatochlora uchidai	RhLWF3	LC009110	Genbank
Insecta	Odonata	Somatochlora uchidai	RhLWF4	LC009111	Genbank
Insecta	Odonata	Somatochlora uchidai	RhLWF5	LC009112	Genbank
Insecta	Odonata	Somatochlora uchidai	RhSWA1	LC009113	Genbank
Insecta	Odonata	Somatochlora uchidai	RhSWB1	LC009114	Genbank
Insecta	Odonata	Somatochlora uchidai	RhSWC1	LC009115	Genbank
Insecta	Odonata	Somatochlora uchidai	RhSWC2	LC009116	Genbank
Insecta	Odonata	Somatochlora uchidai	RhSWC3	LC009117	Genbank
Insecta	Odonata	Somatochlora uchidai	RhSWC4	LC009118	Genbank
Insecta	Odonata	Somatochlora uchidai	RhUV	LC009119	Genbank
Insecta	Odonata	Epiophlebia superstes	RhLWA1	LC009238	Genbank
Insecta	Odonata	Epiophlebia superstes	RhLWA2	LC009239	Genbank
Insecta	Odonata	Epiophlebia superstes	RhLWB1	LC009240	Genbank
Insecta	Odonata	Epiophlebia superstes	RhLWC1	LC009241	Genbank
Insecta	Odonata	Epiophlebia superstes	RhLWD1	LC009242	Genbank
Insecta	Odonata	Epiophlebia superstes	RhLWE1	LC009243	Genbank
Insecta	Odonata	Epiophlebia superstes	RhLWF1	LC009244	Genbank
Insecta	Odonata	Epiophlebia superstes	RhLWF2	LC009245	Genbank
Insecta	Odonata	Epiophlebia superstes	RhLWF3	LC009246	Genbank
Insecta	Odonata	Epiophlebia superstes	RhLWF4	LC009247	Genbank
Insecta	Odonata	Epiophlebia superstes	RhLWF5	LC009248	Genbank
Insecta	Odonata	Epiophlebia superstes	RhSWa1	LC009249	Genbank
Insecta	Odonata	Epiophlebia superstes	RhSWc1	LC009250	Genbank
Insecta	Odonata	Epiophlebia superstes	RhSWc2	LC009251	Genbank
Insecta	Odonata	Epiophlebia superstes	RhSWc3	LC009252	Genbank
Insecta	Odonata	Epiophlebia superstes	RhSWc4	LC009253	Genbank
Insecta	Odonata	Epiophlebia superstes	RhSWc5	LC009254	Genbank
Insecta	Odonata	Epiophlebia superstes	RhSWc6	LC009255	Genbank
Insecta	Odonata	Epiophlebia superstes	RhUV	LC009256	Genbank
Insecta	Odonata	Asiagomphus melaenops	RhLWA1	LC009187	Genbank
Insecta	Odonata	Asiagomphus melaenops	RhLWA2	LC009188	Genbank
Insecta	Odonata	Asiagomphus melaenops	RhLWC1	LC009189	Genbank
Insecta	Odonata	Asiagomphus melaenops	RhLWE1	LC009190	Genbank
Insecta	Odonata	Asiagomphus melaenops	RhLWF1	LC009191	Genbank
Insecta	Odonata	Asiagomphus melaenops	RhLWF2	LC009192	Genbank
Insecta	Odonata	Asiagomphus melaenops	RhLWF3	LC009193	Genbank
Insecta	Odonata	Asiagomphus melaenops	RhLWF4	LC009194	Genbank
Insecta	Odonata	Asiagomphus melaenops	RhLWF5	LC009195	Genbank
Insecta	Odonata	Asiagomphus melaenops	RhLWF6	LC009196	Genbank
Insecta	Odonata	Asiagomphus melaenops	RhSWb1	LC009197	Genbank
Insecta	Odonata	Asiagomphus melaenops	RhSWc1	LC009198	Genbank
Insecta	Odonata	Asiagomphus melaenops	RhSWc2	LC009199	Genbank
Insecta	Odonata	Asiagomphus melaenops	RhUV	LC009200	Genbank
Insecta	Odonata	Indolestes peregrinus	LWS opsin RhLWA1	LC009292	Genbank
Insecta	Odonata	Indolestes peregrinus	LWS opsin RhLWA2	LC009293	Genbank
Insecta	Odonata	Indolestes peregrinus	LWS opsin RhLWC1	LC009294	Genbank
Insecta	Odonata	Indolestes peregrinus	LWS opsin RhLWD1	LC009295	Genbank
Insecta	Odonata	Indolestes peregrinus	LWS opsin RhLWD2	LC009296	Genbank
Insecta	Odonata	Indolestes peregrinus	LWS opsin RhLWE1	LC009297	Genbank
Insecta	Odonata	Indolestes peregrinus	LWS opsin RhLWE2	LC009298	Genbank
Insecta	Odonata	Indolestes peregrinus	LWS opsin RhLWF1	LC009299	Genbank
Insecta	Odonata	Indolestes peregrinus	SWS opsin RhLWA1	LC009300	Genbank
Insecta	Odonata	Indolestes peregrinus	SWS opsin RhLWB1	LC009301	Genbank
Insecta	Odonata	Indolestes peregrinus	UVS opsin RhUV	LC009302	Genbank
Insecta	Odonata	Ladona fulva	LWF1	FAA01182.1	Genbank
Insecta	Odonata	Ladona fulva	LWC1	FAA01174.1	Genbank
Insecta	Odonata	Ladona fulva	LWf2	FAA01178.1	Genbank
Insecta	Odonata	Ladona fulva	LWd1	FAA01175.1	Genbank
Insecta	Odonata	Ladona fulva	LWb1	FAA01173.1	Genbank
Insecta	Odonata	Ladona fulva	LWf3	FAA01181.1	Genbank
Insecta	Odonata	Ladona fulva	LWa1	FAA01170.1	Genbank
Insecta	Odonata	Ladona fulva	LWf4	FAA01179.1	Genbank
Insecta	Odonata	Ladona fulva	LWe1	FAA01176.1	Genbank
Insecta	Odonata	Ladona fulva	LWa2	FAA01172.1	Genbank
Insecta	Odonata	Ladona fulva	LWf5	FAA01180.1	Genbank
Insecta	Odonata	Ladona fulva	UVS	FAA01188.1	Genbank
Insecta	Odonata	Ladona fulva	SWb	FAA01184.1	Genbank
Insecta	Odonata	Ladona fulva	SWc2	FAA01186.1	Genbank
Insecta	Odonata	Ladona fulva	Swc1	FAA01185.1	Genbank
Insecta	Odonata	Ladona fulva	SWc3	FAA01187.1	Genbank
Insecta	Odonata	Ladona fulva	SWa	FAA01183.1	Genbank
Insecta	Odonata	Orthetrum albistylum	LWS opsin RhLWA1	LC009080.1	Genbank
Insecta	Odonata	Orthetrum albistylum	LWS opsin RhLWA2	LC009081.1	Genbank
Insecta	Odonata	Orthetrum albistylum	LWS opsin RhLWB1	LC009082.1	Genbank
Insecta	Odonata	Orthetrum albistylum	LWS opsin RhLWC1	LC009083.1	Genbank
Insecta	Odonata	Orthetrum albistylum	LWS opsin RhLWD1	LC009084.1	Genbank
Insecta	Odonata	Orthetrum albistylum	LWS opsin RhLWE1	LC009085.1	Genbank
Insecta	Odonata	Orthetrum albistylum	LWS opsin RhLWF1	LC009086.1	Genbank
Insecta	Odonata	Orthetrum albistylum	LWS opsin RhLWF2	LC009087.1	Genbank
Insecta	Odonata	Orthetrum albistylum	LWS opsin RhLWF3	LC009088.1	Genbank
Insecta	Odonata	Orthetrum albistylum	LWS opsin RhLWF4	LC009089.1	Genbank
Insecta	Odonata	Orthetrum albistylum	SWS opsin RhSWA1	LC009090.1	Genbank
Insecta	Odonata	Orthetrum albistylum	SWS opsin RhSWB1	LC009091.1	Genbank
Insecta	Odonata	Orthetrum albistylum	SWS opsin RhSWC1	LC009092.1	Genbank
Insecta	Odonata	Orthetrum albistylum	SWS opsin RhSWC2	LC009093.1	Genbank
Insecta	Odonata	Orthetrum albistylum	SWS opsin RhSWC3	LC009094.1	Genbank
Insecta	Odonata	Orthetrum albistylum	UVS opsin RhUV	LC009095.1	Genbank
Insecta	Odonata	Sympetrum frequens	LWS opsin RhLWA1	LC009060	Genbank
Insecta	Odonata	Sympetrum frequens	LWS opsin RhLWA2	LC009061	Genbank
Insecta	Odonata	Sympetrum frequens	LWS opsin RhLWB1	LC009062	Genbank
Insecta	Odonata	Sympetrum frequens	LWS opsin RhLWC1	LC009063	Genbank
Insecta	Odonata	Sympetrum frequens	LWS opsin RhLWD1	LC009064	Genbank
Insecta	Odonata	Sympetrum frequens	LWS opsin RhLWE1	LC009065	Genbank
Insecta	Odonata	Sympetrum frequens	LWS opsin RhLWF1	LC009066	Genbank
Insecta	Odonata	Sympetrum frequens	LWS opsin RhLWF2	LC009067	Genbank
Insecta	Odonata	Sympetrum frequens	LWS opsin RhLWF3	LC009068	Genbank
Insecta	Odonata	Sympetrum frequens	LWS opsin RhLWF4	LC009069	Genbank
Insecta	Odonata	Sympetrum frequens	SWS opsin RhSWA1	LC009070	Genbank
Insecta	Odonata	Sympetrum frequens	SWS opsin RhSWB1	LC009071	Genbank
Insecta	Odonata	Sympetrum frequens	SWS opsin RhSWC1	LC009072	Genbank
Insecta	Odonata	Sympetrum frequens	SWS opsin RhSWC2	LC009073	Genbank
Insecta	Odonata	Sympetrum frequens	SWS opsin RhSWC3	LC009074	Genbank
Insecta	Odonata	Sympetrum frequens	UVS opsin RhUV	LC009075	Genbank
Insecta	Odonata	Macromia amphigena	RhLWA1	LC009124	Genbank
Insecta	Odonata	Macromia amphigena	RhLWA2	LC009125	Genbank
Insecta	Odonata	Macromia amphigena	RhLWB1	LC009126	Genbank
Insecta	Odonata	Macromia amphigena	RhLWC1	LC009127	Genbank
Insecta	Odonata	Macromia amphigena	RhLWD1	LC009128	Genbank
Insecta	Odonata	Macromia amphigena	RhLWE1	LC009129	Genbank
Insecta	Odonata	Macromia amphigena	RhLWE2	LC009130	Genbank
Insecta	Odonata	Macromia amphigena	RhLWE3	LC009131	Genbank
Insecta	Odonata	Macromia amphigena	RhLWE4	LC009132	Genbank
Insecta	Odonata	Macromia amphigena	RhLWF1	LC009133	Genbank
Insecta	Odonata	Macromia amphigena	RhLWF2	LC009134	Genbank
Insecta	Odonata	Macromia amphigena	RhLWF3	LC009135	Genbank
Insecta	Odonata	Macromia amphigena	RhLWF4	LC009136	Genbank
Insecta	Odonata	Macromia amphigena	RhLWF5	LC009137	Genbank
Insecta	Odonata	Macromia amphigena	RhSWA1	LC009138	Genbank
Insecta	Odonata	Macromia amphigena	RhSWB1	LC009139	Genbank
Insecta	Odonata	Macromia amphigena	RhSWC1	LC009140	Genbank
Insecta	Odonata	Macromia amphigena	RhSWC2	LC009141	Genbank
Insecta	Odonata	Macromia amphigena	RhSWC3	LC009142	Genbank
Insecta	Odonata	Macromia amphigena	RhSWC4	LC009143	Genbank
Insecta	Odonata	Macromia amphigena	RhUV	LC009144	Genbank
Insecta	Odonata	Tanypteryx pryeri	RhLWA1	LC009169	Genbank
Insecta	Odonata	Tanypteryx pryeri	RhLWA2	LC009170	Genbank
Insecta	Odonata	Tanypteryx pryeri	RhLWC1	LC009171	Genbank
Insecta	Odonata	Tanypteryx pryeri	RhLWC2	LC009172	Genbank
Insecta	Odonata	Tanypteryx pryeri	RhLWD1	LC009173	Genbank
Insecta	Odonata	Tanypteryx pryeri	RhLWF1	LC009174	Genbank
Insecta	Odonata	Tanypteryx pryeri	RhLWF2	LC009175	Genbank
Insecta	Odonata	Tanypteryx pryeri	RhLWF3	LC009176	Genbank
Insecta	Odonata	Tanypteryx pryeri	RhLWF4	LC009177	Genbank
Insecta	Odonata	Tanypteryx pryeri	RhLWF5	LC009178	Genbank
Insecta	Odonata	Tanypteryx pryeri	RhSWb1	LC009179	Genbank
Insecta	Odonata	Tanypteryx pryeri	RhSWc1	LC009180	Genbank
Insecta	Odonata	Tanypteryx pryeri	RhSWc2	LC009181	Genbank
Insecta	Odonata	Tanypteryx pryeri	RhUV	LC009182	Genbank
Insecta	orthoptera	Locusta migratoria	UVS	JAMg_model_9512.1	i5k
Insecta	orthoptera	Locusta migratoria	LWS	JAMg_model_2105	i5k
Insecta	orthoptera	Locusta migratoria	SWS	JAMg_model_298	i5k
Insecta	orthoptera	Dianemobius nigrofasciatus	LWS	FJ232921	Genbank
Insecta	orthoptera	Dianemobius nigrofasciatus	SWS	AB291232	Genbank
Insecta	orthoptera	Dianemobius nigrofasciatus	UVS	AB458852	Genbank
Insecta	orthoptera	Gryllus bimaculatus	SWS opsin	HM363622	Genbank
Insecta	orthoptera	Gryllus bimaculatus	Green-sensitive opsin 1	HM363620	Genbank
Insecta	orthoptera	Gryllus bimaculatus	Green-sensitive opsin 2	HM363621	Genbank
Insecta	orthoptera	Gryllus bimaculatus	UVS opsin	HM363623	Genbank
Insecta	orthoptera	Schistocerca gregaria	LWS Lo1	CAA56377.1	Genbank
Insecta	orthoptera	Schistocerca gregaria	LWS Lo2	CAA56378.1	Genbank
Insecta	orthoptera	Schistocerca gregaria	UV	BAP16681.1	Genbank
Insecta	Phasmatodea	Clitarchus hookeri	UV	maker-scaffold5306-size164544-augustus-gene-0.3-mRNA-1	i5k
Insecta	Phasmatodea	Clitarchus hookeri	LW	maker-scaffold1871-size425123-augustus-gene-0.4-mRNA-1	i5k
Insecta	Psocodea	Pediculus humanus corporis	GPRop1	XP_002427337.1	Genbank
Insecta	Psocodea	Pediculus humanus corporis	GPRop2	XP_002422743.1	Genbank
Insecta	Raphidioptera	Inocellia crassicornis	UVS partial	APY20614.1	Genbank
Insecta	Raphidioptera	Inocellia crassicornis	LWS	APY20613.1	Genbank
Insecta	Raphidioptera	Xanthostigma xanthostigma	LW2	APY20679.1	Genbank
Insecta	Raphidioptera	Xanthostigma xanthostigma	LW1	APY20678.1	Genbank
Insecta	Raphidioptera	Xanthostigma xanthostigma	UV1	APY20677.1	Genbank
Insecta	Raphidioptera	Xanthostigma xanthostigma	UVS opsin 2 partial	APY20676.1	Genbank
Insecta	Siphonaptera	Jellisonia sp.	LWB	AY722623	Genbank
Insecta	Siphonaptera	Oropsylla silantiewi	LWB1 + LWB2	GAWY01023024.1 + GAWY01002314.1	Böhm et al 2018
Insecta	Siphonaptera	Archaeopsylla erinacei	LWB	GABB01000536.1	Böhm et al 2018
Insecta	Siphonaptera	Ctenophthalmus agyrtes	LWB	AY722624	Genbank
Insecta	Siphonaptera	Xenopsylla cheopis	LWB	transcript-115_11602	Böhm et al 2018
Insecta	Siphonaptera	Pulex irritans	LWB	AY722621	Genbank
Insecta	Siphonaptera	Uropsylla tasmanica	LWB	AY722622	Genbank
Insecta	Strepsiptera	Mengenilla moldrzyki	LWS 1 partial	APY20625.1	Genbank
Insecta	Strepsiptera	Mengenilla moldrzyki	LWS 2	APY20624.1	Genbank
Insecta	Strepsiptera	Mengenilla moldrzyki	UVS partial	APY20623.1	Genbank
Insecta	Strepsiptera	Stylops melittae	LW	APY20669.1	Genbank
Insecta	Strepsiptera	Stylops melittae	LW	APY20670.1	Genbank
Insecta	Strepsiptera	Xenos peckii	UV	APP91293.1	Genbank
Insecta	Strepsiptera	Xenos peckii	LW	APP91294.1	Genbank
Insecta	Strepsiptera	Xenos vesparum	UV	APY20683.1	Genbank
Insecta	Strepsiptera	Xenos vesparum	LW6	APY20680.1	Genbank
Insecta	Strepsiptera	Xenos vesparum	LW5	APY20687.1	Genbank
Insecta	Strepsiptera	Xenos vesparum	LW4	APY20685.1	Genbank
Insecta	Strepsiptera	Xenos vesparum	LW3	APY20686.1	Genbank
Insecta	Strepsiptera	Xenos vesparum	LW2	APY20681.1	Genbank
Insecta	Strepsiptera	Xenos vesparum	LW1	APY20682.1	Genbank
Insecta	Trichoptera	Limnephilus lunatus	SWS	LLUN003073	OrthoDB
Insecta	Trichoptera	Limnephilus lunatus	LW1	LLUN004497	OrthoDB
Insecta	Trichoptera	Limnephilus lunatus	LW2	LLUN004498 + LLUN004499	OrthoDB
Insecta	Thysanoptera	Frankliniella occidentalis	LW2	FOCC004443-PA	i5K
Insecta	Thysanoptera	Frankliniella occidentalis	LW1	FOCC004442-PA	i5K
Insecta	Thysanoptera	Frankliniella occidentalis	UV	FOCC004048-PA	i5K
Insecta	Thysanoptera	Frankliniella occidentalis	LW3	XP_026285526.1	Genbank
Insecta	Thysanoptera	Frankliniella occidentalis	SW	XP_026273645.1	Genbank
